# Supplementary material for: Covalent DNA Binding Is Essential for Gram-Negative Antibacterial Activity of Broad Spectrum Pyrrolobenzodiazepines
Source: Antibiotics (Basel). 2022 Dec 7;11(12):1770. doi: 10.3390/antibiotics11121770 (PMC9774941; doi:10.3390/antibiotics11121770)
Supplement: Supplementary file 1 [file antibiotics-11-01770-s001.zip]

Archive with 1 entries (1 files):
- antibiotics-2038891-supplementary.pdf
